# Supplementary material for: Regulation of human neutrophil IL-1β secretion induced by Escherichia coli O157:H7 responsible for hemolytic uremic syndrome
Source: PLoS Pathog. 2023 Dec 21;19(12):e1011877. doi: 10.1371/journal.ppat.1011877 (PMC10769087; doi:10.1371/journal.ppat.1011877)
Supplement: S1 Data — Excel spreadsheet containing, on separate sheets, the underlying numerical data and statistical analysis for all the figures in this work. (XLSX) [file ppat.1011877.s001.xlsx]

## Sheet: Fig. 1
Fig. 1 A
IL1b (pg/ml)
	Basal	STEC	ΔSTEC	Ecoli C600
	144	1454	1850.25	966.5
	134	1182.75	1936.5	860.25
	63	693	401.57	165.143
	60.86	1598	2144.43	683.713
	45.8571	750.857	1083	268.714
	69.4286	1637.38	102.06	285.19
	99.3	702.3	648.3	262.3
	98.3	962.3	1128.3	300.3
	128.8	3694.8	3982.8	772.8
	62.8	3952.8	3010.8	1814.8
Number of values	10	10	10	10
Mean	90.63	1663	1629	638
Std. Deviation	35.27	1194	1211	505.8
Std. Error of Mean	11.15	377.7	383.1	159.9
Fig. 1 B
IL1b (pg/ml)
	Basal	STEC	ΔSTEC	ΔSTEC + STEC sup	ΔSTEC + Stx2
	2.807	2075	1276	1054.2	884.1
	0.755667	1296.57	697.833	583.767	690.9
	14.75	430.4	644.767	715.1	547.233
	0.5945	825.933	1074.83	1034.73	992.333
	0	341.667	368.2	349.633	424.7
	3.68667	971.2	969.7	1011.4	940.467
	0	239.2	247	239.367	233.9
Number of values	7	7	7	7	7
Mean	3.228	882.9	754	712.6	673.4
Std. Deviation	5.276	647.5	374.8	337.2	285.4
Std. Error of Mean	1.994	244.7	141.7	127.4	107.9
Fig. 1C
IL1b (pg/ml)		Bacteria		Bacterial supernatant
	Veh	STEC	ΔSTEC	STEC	ΔSTEC
	26.3833	728.69	947.157	63.3033	70.9967
	44.8433	1311.77	1417.16	147.923	150.23
	24.2	1384.2	1349.2	55.2	67.2
	39.2	1507.2	1459.2	143.7	145.2
Number of values	4	4	4	4	4
Mean	33.66	1233	1293	102.5	108.4
Std. Deviation	9.97	345.7	235.1	50.11	45.46
Std. Error of Mean	4.985	172.9	117.5	25.06	22.73
Fig. 1D
IL1b (pg/ml)
		Live			Heat-killed
	Basal	STEC	ΔSTEC	Ecoli C600	STEC	ΔSTEC	Ecoli C600
	99.3	702.3	648.3	262.3	112.3	170.3	132.3
	98.3	962.3	1128.3	300.3	163.3	326.3	133.3
	128.8	3694.8	3982.8	772.8	180.8	174.8	182.8
	62.8	3952.8	3010.8	1814.8	136.8	222.8	214.8
Number of values	4	4	4	4	4	4	4
Mean	97.3	2328	2193	787.6	148.3	223.6	165.8
Std. Deviation	27	1734	1570	723.1	30.05	72.5	40.28
Std. Error of Mean	13.5	866.8	784.8	361.6	15.03	36.25	20.14

## Sheet: Fig.2
Fig. 2 A
IL1b (pg/ml)		STEC
	Basal	Vehicle	MCC950
	0	1728	12
	0	379.667	2.66667
	3.77667	1909.67	401.337
	3.80667	1146.04	98.3467
	8.34333	770.267	101.423
Number of values	5	5	5
Mean	3.185	1187	123.2
Std. Deviation	3.451	640.7	162.3
Std. Error of Mean	1.543	286.5	72.58
Fig.2B
IL1b (pg/ml)
		STEC
	Basal	Vehicle	YVAD	ZVAD
	52.4333	1837.93	450.6	192.467
	66.1	1526.1	396.1	340.667
	24.3633	1179.27	238.817	114.27
	5.88889	1668.78	246.556	0
Number of values	4	4	4	4
Mean	37.2	1553	333	161.9
Std. Deviation	27.16	279.9	106.7	143
Std. Error of Mean	13.58	139.9	53.35	71.51
Fig. 2C
IL1b (pg/ml)
		STEC
	Basal	vehicle	VX-765
	72.4967	1836.33	201.367
	34.9317	1736.33	84.3767
	57.88	1919	56.5507
	9.07233	2022	42.6047
Number of values	4	4	4
Mean	43.6	1878	96.22
Std. Deviation	27.73	121.4	72.21
Std. Error of Mean	13.86	60.71	36.11
Fig. 2D
IL-8 (ng/ml)
		STEC
	Basal	Vehicle	MCC950
	0	10.2273	13.8167
	0	27.3485	27.6738
	0	53.8879	49.2818
	0	54.1061	47.1364
	0	62.8333	56.9545
Number of values	5	5	5
Mean	0	41.68	38.97
Std. Deviation	0	22.05	17.73
Std. Error of Mean	0	9.863	7.927
Fig. 2E
IL-8 (ng/ml)		STEC
	Basal	vehicle	YVAD	ZVAD
	1.04231	26.8308	25.4654	18.2154
	1.98462	27.5615	23.0231	31.4846
	0	30.5077	22.6872	38.6615
	0	25.5485	23.7606	28.2758
Number of values	4	4	4	4
Mean	0.7567	27.61	23.73	29.16
Std. Deviation	0.9547	2.102	1.238	8.49
Std. Error of Mean	0.4774	1.051	0.6191	4.245
Fig.2F
IL-8 (ng/ml)		STEC
	Basal	Vehicle	VX-765
	0.9753	9.78767	9.143
	1.03477	9.206	8.42167
	1.697	19.6967	17.24
	1.64267	21.46	18.2333
Number of values	4	4	4
Mean	1.337	15.04	13.26
Std. Deviation	0.3852	6.443	5.194
Std. Error of Mean	0.1926	3.221	2.597

## Sheet: Fig.3
Fig. 3A
IL1b (pg/ml)		STEC
	Basal	MOI 0.5	MOI 1	MOI 10	MOI 50
	52.4333	1837.93	1860.6	1552.47	901.067
	66.1	1526.1	1453.4	1166.07	744.967
	24.3633	1179.27	974.273	754.273	492.457
	5.88889	1668.78	1588.78	1152.11	752.111
	4.77667	2258.78	1647.67	1188.78	1339.89
	21.4433	1578.78	1073.22	1112.11	1261
	3.66667	1171	1732.11	766.553	736.557
	0	1972.11	1991	1835.45	1049.89
Number of values	8	8	8	8	8
Mean	22.33	1649	1540	1191	909.7
Std. Deviation	24.65	374.4	359.1	363.6	288.9
Std. Error of Mean	8.714	132.4	126.9	128.5	102.1
Fig.3B
IL-8 (ng/ml)		STEC
	Basal	MOI 0.5	MOI 1	MOI 10	MOI 50
	1.04231	26.8308	34.3308	28.6769	26.9077
	1.98462	27.5615	29.1962	26.2154	26.2538
	0	30.5077	42.4051	45.6872	47.2
	0	25.5485	33.2455	47.9727	46.9727
	4.34286	39.0333	49.7952	78.5095	113.129
	3.50952	46.7952	43.8905	58.081	74.6048
	0	22.4143	32.7476	30.7952	28.7476
	0.557145	20.7	36.8429	40.7476	34.7952
Number of values	8	8	8	8	8
Mean	1.43	29.92	37.81	44.59	49.83
Std. Deviation	1.697	8.813	6.922	17.49	30.21
Std. Error of Mean	0.6001	3.116	2.447	6.183	10.68
Fig. 3C
LDH (%max)		STEC
	Basal	MOI 0.5	MOI 1	MOI 10	MOI 50
	14.8317	6.57279	8.36876	11.8261	9.34113
	8.42721	9.33758	10.6766	8.51452	9.5023
	9.38098	7.80021	7.74354	11.9341	11.5409
	8.36079	7.80021	9.9079	10.4924	10.8006
Number of values	4	4	4	4	4
Mean	10.25	7.878	9.174	10.69	10.3
Std. Deviation	3.09	1.132	1.353	1.593	1.056
Std. Error of Mean	1.545	0.5661	0.6765	0.7964	0.5281
Fig. 3E
viable neutrophils (%)
		STEC
	Basal	MOI 0.5	MOI 50
	95.1456	87.1795	97.6608
	96.1165	87.6712	98.6175
	98.2456	89.4118	97.9592
	94.6237	88.6598	98.0676
	95.6757	91.8605	98.9848
	96.1404	92.9688	97.1698
	95.0178	95.3608	99.5708
	91.7073	96.2963	97.4684
	94.4649	89.8148	97.5845
	95.6332	89.1156	98.1132
Number of values	10	10	10
Mean	95.28	90.83	98.12
Std. Deviation	1.649	3.163	0.7419
Std. Error of Mean	0.5213	1	0.2346
Fig.3F
IL-1b (pg/ml)		ΔSTEC
	Basal	moi 0,5	moi 1	moi 10	moi 50
	0	1138.97	609.5	1436	961.827
	42.22	697.833	412.167	31.9633	20.8333
	14.75	644.767	884.1	1162	390.633
	0.5945	825.933	559.667	16.735	2.05667
	0	341.667	260.1	8.91913	0.429667
	3.68667	969.7	868.833	303.833	31.6833
	0	247	169.39	71.0367	4.83967
Number of values	7	7	7	7	7
Mean	8.75	695.1	537.7	432.9	201.8
Std. Deviation	15.7	320.9	278	605.4	363.8
Std. Error of Mean	5.932	121.3	105.1	228.8	137.5
Fig.3G
LDH (% of max)
		ΔSTEC
	Basal	moi 0,5	moi 1	moi 10	moi 50
	14.8317	8.36876	11.3691	4.4729	4.03507
	8.42721	10.6766	8.66454	4.65639	3.20528
	6.51293	7.74354	8.66454	1.99451	1.99416
	38.9072	9.9079	15	1.79756	2.01931
Number of values	4	4	4	4	4
Mean	17.17	9.174	10.92	3.23	2.813
Std. Deviation	14.92	1.353	3.001	1.545	0.9913
Std. Error of Mean	7.461	0.6765	1.501	0.7723	0.4956

## Sheet: Fig.4
Fig. 4A
FLICA + cells (%)		STEC
	Basal	MOI 0.5	MOI 1	MOI 10	MOI 50
	1.98	2.38	2.28	18.5	50.3
	1.82	1.42	2.24	13.8	46
	0.746	1.13	0.621	2.32	3.91
	0.896	0.608	0.427	1.93	15.9
	0.34	0.51	0.52	3.47	20.8
	0.47	0.68	1.14	9.48	38.2
	0.785	1.44	1.04	9.93	26.1
	0.716	1.38	0.78	4.51	17.7
Number of values	8	8	8	8	8
Mean	0.9691	1.194	1.131	7.993	27.36
Std. Deviation	0.6028	0.6132	0.7378	5.995	16.08
Std. Error of Mean	0.2131	0.2168	0.2609	2.12	5.686
Fig. 4B
FAM-FLISP + cells (%)
		STEC
	Basal	MOI 0.5	MOI 1	MOI 10	MOI 50
	2.27	8.1	9.42	34.1	46.8
	4.19	28.9	36.4	65.2	83.5
	1.74	1.53	2.1	16.8	42
	1.45	3.64	21	50.7	49.2
Number of values	4	4	4	4	4
Mean	2.413	10.54	17.23	41.7	55.38
Std. Deviation	1.233	12.54	14.96	20.9	18.99
Std. Error of Mean	0.6163	6.271	7.481	10.45	9.494
Fig.4C
IL-1b (pg/ml)
		STEC
	Basal	vehicle	AEBSF 0.05	AEBSF 0.1	AEBSF 0.35
	5.88889	1668.78	777.667	414.333	0
	4.77667	2258.78	1352.11	1328.78	38.4433
	21.4433	1578.78	1057.67	778.78	0.333333
	3.66667	1171	786.557	831	0
	0	1972.11	775.443	927.665	7
Number of values	5	5	5	5	5
Mean	7.155	1730	949.9	856.1	9.155
Std. Deviation	8.288	411.5	255	328	16.64
Std. Error of Mean	3.707	184	114.1	146.7	7.443
Fig.4D
LDH (%of max)
		STEC
	Basal	vehicle	AEBSF 0.05	AEBSF 0.1	AEBSF 0.35
	12.1838	16.7597	15.8482	14.5461	57.1057
	17.5427	26.26	16.4612	23.037	24.7675
	15.8122	18.2133	14.947	11.8754	15.9204
	16.617	11.7074	13.059	12.5224	30.5108
	18.1276	10.4552	12.3435	15.1858	22.9378
Number of values	5	5	5	5	5
Mean	16.06	16.68	14.53	15.43	30.25
Std. Deviation	2.338	6.277	1.774	4.466	15.89
Std. Error of Mean	1.046	2.807	0.7933	1.997	7.107
Fig.4E
IL-1b (pg/ml)
	STEC + vehicle				STEC + AEBSF 0.1
MOI 0.5	2258.78	1578.78	1171	1972.11	1328.78	778.78	831	927.67
MOI 1	1647.67	1073.22	1732.11	1991	1033.22	789.89	296.56	1201
MOI 10	1188.78	1112.11	766.55	1835.45	892.11	1091	802.67	609.34
MOI 50	1339.89	1261	736.56	1049.89	873.22	955.44	684.33	708.78
	STEC + vehicle			STEC + AEBSF 0.1
	MEAN	SEM	N	MEAN	SEM	N
0,5	1745.17	236.76	4	966.56	124.62	4
1	1611	193.57	4	830.17	196.87	4
10	1225.72	223.02	4	848.78	100	4
50	1096.83	134.79	4	805.45	65.26	4
Fig.4F
IL-8 (ng/ml)
	STEC + vehicle				STEC + AEBSF 0.1
MOI 0.5	61.52	74.08	34.64	31.87	58.12	65.77	52.52	46.1
MOI 1	78.93	69.38	51.36	57.98	64.75	111.14	53.75	61.81
MOI 10	125.38	92.34	48.2	64.3	103.28	153.9	54.84	70.49
MOI 50	181.38	119.06	44.89	54.67	161.83	139.01	40.15	59.01
	STEC + vehicle			STEC + AEBSF 0.1
	MEAN	SEM	N	MEAN	SEM	N
MOI 0.5	50.53	10.31	4	55.63	4.18	4
MOI 1	64.41	6.11	4	72.86	12.97	4
MOI 10	82.55	16.94	4	95.63	21.89	4
MOI 50	100	31.73	4	100	29.73	4
Fig.4G
LDH (% of max)		STEC
	Basal	Veh	Ec10	Ec100
	57.88	1919	1202.33	294.6
	9.07233	2022	1103.33	318.007
	7.095	1836.33	1682	250.2
	1.8975	1736.33	205.05	26.865
Number of values	4	4	4	4
Mean	18.99	1878	1048	222.4
Std. Deviation	26.11	121.4	616.3	133.4
Std. Error of Mean	13.05	60.71	308.1	66.68
Fig.4H
IL-8 (ng/ml)
		STEC
	Basal	Veh	Ec10	Ec100
	0.9753	9.78767	10.189	9.298
	1.03477	9.206	9.881	8.23867
	1.697	19.6967	20.7867	23.0967
	1.64267	21.46	23.01	27.6533
Number of values	4	4	4	4
Mean	1.337	15.04	15.97	17.07
Std. Deviation	0.3852	6.443	6.91	9.776
Std. Error of Mean	0.1926	3.221	3.455	4.888
Fig.4I
		STEC
	Basal	Veh	Ec10	Ec100
	30.8682	13.8909	21.7212	26.4424
	18.9	32.4818	21.0424	25.0545
	34.7356	7.88156	7.82444	9.26667
	13.3767	8.72667	10.3156	8.77333
Number of values	4	4	4	4
Mean	24.47	15.75	15.23	17.38
Std. Deviation	10.01	11.47	7.186	9.677
Std. Error of Mean	5.003	5.735	3.593	4.838
Fig.4J
Intracellular IL-1b (pg/ml)
		STEC
	Basal	Veh	Ec10	Ec100
	84.85	952.333	1050	133.828
	42.24	507.683	1087	563.5
	90.1167	1020.25	1212.33	578.7
	59.9433	411.067	1186.83	446.8
Number of values	4	4	4	4
Mean	69.29	722.8	1134	430.7
Std. Deviation	22.32	308	77.87	206.5
Std. Error of Mean	11.16	154	38.94	103.3

## Sheet: Fig.5
Fig. 5A
FAM-FLISP + cells (%)
	Vehicle						DSF 10						DSF 50
MOI 0.5	1.38	19.8	12.3	7.29	29.6	37.4	2.69	17.8	10	1.13	42.1	36.3	1.88	17.3	7.99	0.47	27.6	22.9
MOI 50	10.2	75.6	81.5	48.2	49.8	38.3	3.86	77	61.7	7.17	57	22.2	6.41	50.4	23	6.55	7.46	7.51
	Basal	MOI 0.5	MOI 50	MOI 0.5 DS 10	MOI 50 DS 10	MOI 0.5 DS 50	MOI 50 DS 50
Number of values	6	6	6	6	6	6	6
Mean	2.213	17.96	50.6	18.34	38.16	13.02	16.89
Std. Deviation	1.233	13.69	25.96	17.31	31.01	11.27	17.63
Std. Error of Mean	5.032	5.59	10.6	7.066	12.66	4.602	7.197
Fig.5B
IL1b (pg/ml)
	Medium			DSF10			Vehicle			DSF 50
MOI 0.5	594	883.667	577.667	44.48	178.067	194.033	690.2	869	732.833	111.5	319.933	175
MOI 50	132.7	137.5	72.42	11.09	28.85	8.211	115.1	171	57.59	13.16	12.21	27.08
	Basal	MOI 0,5	MOI 50	DS 10 MOI 0,5	DS 10 MOI 50	DS 50 MOI 0,5	DS 50 MOI 50	DMSO 10 MOI 0,5	DMSO 10 MOI 50	DMSO 50 MOI 0,5	DMSO 50 MOI 50
Number of values	3	3	3	3	3	3	3	3	3	3	3
Mean	7.059	685.1	114.2	138.9	16.05	202.1	17.48	745.4	82.98	816.9	114.6
Std. Deviation	4.457	172.1	36.27	82.12	11.18	106.8	8.325	115.9	28.71	183.7	56.71
Std. Error of Mean	2.573	99.39	20.94	47.41	6.454	61.68	4.806	66.94	16.57	106.1	32.74
Fig.5C
Total IL1b (pg/ml)
	Medium			DMSO			DSF 10 M			DSF 50 M
MOI 0,5	1171	3012	3157.33	1211.6	2677.17	2848.83	361.18	1545.23	1223.87	153.03	587.383	308.983
MOI 50	872	2191	1828.25	747.4	2380.5	1614.92	327.79	1396.02	1038.04	61.96	143.51	107.267
	Medium			DMSO			DSF 10 M			DSF 50 M
	MEAN	SEM	N	MEAN	SEM	N	MEAN	SEM	N	MEAN	SEM	N
MOI 0,5	2446.78	639.267	3	2245.87	519.502	3	1043.43	353.513	3	349.799	127.037	3
MOI 50	1630.42	393.402	3	1580.94	471.741	3	920.617	313.91	3	104.246	23.5899	3
Fig.5D
Pro IL1b + cells (%)
	STEC
	vehicle	Disulfiram 50M
	10.2	27.6
	7.97	31.6
	2.91	1.73
	2.89	10
	8.49	11.6
Number of values	5	5
Mean	6.492	16.51
Std. Deviation	3.381	12.61
Std. Error of Mean	1.512	5.638
Fig. 5E
IL1b (pg/ml)
	STEC
	LPS	LPS+ATP
	778.967	436.367
	574.633	233.5
	262.967	223.1
	525	159.033
	319.533	298.067
	259.32	46.42
	50.38	29.5633
Number of values	7	7
Mean	395.8	203.7
Std. Deviation	243.9	142.2
Std. Error of Mean	92.18	53.75

## Sheet: Fig.6
Fig.6A
Luminiscence (AU)
	time	Basal			STEC MOI 0.5			STEC MOI 50			PMA			STEC MOI 0.5 + DPI			STEC MOI 50 + DPI
	0	765.1	3990	2925	6199	4699	3007	26900	9022	18560	11810	6402	8323	243.1	600.3	940	396.4	1253	1397
	21	874	4922	3504	7255	5801	3919	43540	13760	28610	18700	9071	12090	209.3	585.1	889.6	476.9	1401	2133
	41	992.2	5687	4620	8846	6598	5132	63330	20730	45980	28900	12320	16200	176.2	479.3	728.3	540.1	1412	2687
	62	1032	6400	5193	11210	7663	5730	79980	26320	65010	43590	17370	22200	220.8	472.6	598.9	549.4	1548	2605
	83	1267	7270	6224	14050	8605	6662	89470	27620	72850	62740	25250	31030	207.3	403.6	442.6	616.8	1403	2356
	103	1236	8044	6879	17450	9243	7467	100500	30350	77460	82560	36200	49880	209.3	380.4	428.9	632.3	1138	1940
	124	1262	8750	7386	19270	10340	8721	114400	35410	84870	102000	48740	78850	228.9	377.6	343.4	526.5	809.3	1357
	145	1455	8998	7687	21860	11590	8844	133200	40580	92570	123700	66360	113400	263	395.1	406.3	497	841.8	967.7
	165	1556	9177	8190	24320	11310	9327	152300	47560	98960	147200	90810	148900	228.8	416.1	387.1	369.2	812.7	731
	186	1509	9958	8558	26320	11630	9310	172500	53170	105000	181100	124000	184900	278.1	424.5	418.8	404.7	764.6	577.2
	207	1517	9345	8817	27360	11680	10010	190400	58730	110700	216100	165400	222100	332.5	446.4	496.3	242.6	673.7	660.6
	227	1866	9104	9215	27800	11170	10260	204600	60770	112300	257600	207900	254300	331.8	467.9	507.2	231.5	687.4	478
	248	1780	9281	9103	28650	11230	10660	215400	61540	111900	306500	251700	278800	282.9	596.4	566.3	212.7	775.3	437.1
	269	2003	9341	8814	28040	10900	10510	224100	61200	107600	357600	295500	300100	447	653.5	556.4	161.4	717.6	488.7
	289	2249	9407	8794	27330	11120	10240	226800	58540	102700	412400	339200	316000	493.9	642.8	580.4	151.2	763	475
	310	2130	8519	8737	27180	10760	10280	227100	54110	94310	466600	368300	327700	443	655.8	558.9	169.5	837.2	566.7
	331	2708	8543	8355	25720	10950	9640	223900	49700	87200	520200	408700	341800	553.4	709.1	651.3	175.1	946.7	570.5
	351	2930	8268	8226	25330	10770	9430	218100	44730	80270	569500	446100	353000	512.8	790.7	666.5	147.2	766.8	547.8
	372	3031	8339	8331	23510	10530	9268	212400	40890	71800	611900	478000	361200	578.2	810.4	849.6	106.1	957.6	533.7
	392	3117	8030	8041	22690	10900	8750	200800	37840	64490	649800	504900	361400	571	869.4	840.4	125	791.9	659.2
	413	3260	7555	7853	21510	10320	8089	193500	32580	57760	678300	505400	354600	611.5	878.8	782.9	155.4	730.4	607.8
	434	3389	7755	7636	20140	10060	7886	182600	30350	51780	701100	534800	360200	656.1	922.5	822.2	154.5	642.2	664.7
	454	3632	8310	7478	19630	10660	7994	172500	27490	46570	713000	548400	359200	692.7	971.8	813.3	132	684.8	536
	475	3790	8354	7434	18270	10620	7496	161300	24870	41260	726100	554800	358600	649.9	985.1	855.3	150.2	728	588.5
	496	3679	8332	6877	17410	10840	7242	153300	23260	38480	738000	559800	355200	843.8	1049	906.6	139.8	770.1	563.5
	516	3934	7587	6720	16990	11040	7029	143600	20370	33210	749800	542500	341900	789.4	1058	896.7	154	585.4	538.1
	537	3906	7725	6612	16310	10680	6632	133500	19040	30770	760300	558600	340900	672.7	1062	821	140.4	759.4	536.8
	558	3995	7333	6510	16020	11520	6221	126300	18090	27080	770900	562400	340400	826.4	1144	958.5	115.2	700.4	570.6
	578	3961	7157	6138	14890	10970	6262	118700	16840	25510	775000	562700	338800	936.4	1302	896.5	170.4	667.6	446.9
	599	4111	7258	6151	14860	11340	6106	110300	15180	22730	781200	563000	334700	920.1	1219	835.8	190.9	654.1	490.8
	620	4362	6847	5742	14530	11570	6139	104700	13910	20580	787200	536900	316500	982.6	1283	926.8	170.4	594.3	466.3
	640	4593	7044	5824	14290	11290	5634	98040	13170	19180	788700	561600	326500	1030	1136	921.9	199.2	555.8	482.1
	661	4111	7411	5618	14150	12040	5763	91170	12670	17780	792000	558000	326700	948.6	1140	793.4	200.7	465.2	435.4
	682	4374	7115	5380	13740	11750	5694	85840	12010	16210	789400	559500	329200	1052	1169	994	180.3	547.3	468.2
	702	4389	7047	5087	13580	11590	5506	80830	11720	15210	785800	560900	322800	1107	1214	926	137.1	459.9	323.2
	723	4312	6368	5270	13100	11120	4960	76020	10630	13870	784800	532800	311300	1152	1093	816	158.9	496.1	379.3
	744	4106	6073	5141	12720	11560	5324	71990	10270	13460	783600	549600	317300	1440	1198	908.6	234.3	455.3	331.4
	764	4094	6351	4952	12210	11150	5271	66900	9676	12180	782500	553100	317000	1301	1199	805.7	158.8	451	371.8
	785	4266	6194	4865	12160	11220	4929	64400	9500	11340	782000	545500	313600	1274	1201	754.5	236.8	431.3	290.4
	806	4266	6072	4709	12230	10790	4731	61640	8638	10710	781500	545300	315900	1234	1236	890.8	166.3	378.5	291.3
	826	4112	5676	4633	12180	10410	4676	58970	8270	9284	780700	519200	296800	1457	1118	784.3	179.2	380.8	345.3
	847	3923	6102	4560	11550	10760	4750	54870	7730	9498	778000	535900	304300	1436	1148	748.3	187.6	346	265.8
	868	3649	6208	4604	11430	10610	4662	52190	7270	8805	773000	539700	306900	1399	1094	805.6	216.8	389.9	291.2
	888	3677	5994	4636	10770	10560	4659	50060	7211	8430	766900	538300	298600	1506	1065	777.4	178.3	309.6	253.2
	909	3602	5241	4224	10980	10190	4704	48770	6583	7625	758700	537400	296200	1521	1124	663.5	246.1	354	293.4
	930	3695	5160	3963	10690	9906	4115	45760	6135	7374	755800	516200	277800	1338	1072	784.3	235.5	341.3	267.7
	950	3612	5516	4262	10710	9710	4365	44300	5804	6970	749800	529600	285800	1531	1097	735.2	221.5	303.5	292.8
	971	3521	5190	4020	10070	10040	4187	42930	5765	6454	750600	531600	274800	1572	1014	766.4	161.1	264.8	261
	992	3303	5143	3839	9937	9757	4006	40450	5939	6259	742600	528600	270300	1484	1024	732.1	169	307.2	178.2
	1012	3311	5274	3689	9904	9295	4265	38690	5197	6215	732700	527900	266100	1329	975.8	683.7	228.7	254.2	228.8
	1033	3123	5004	3490	9501	9195	3960	36720	4901	5703	724700	504700	250200	1532	979.7	665.3	224.8	266.6	201.3
	1054	3269	5053	3721	9429	9939	4146	35780	4843	5652	719800	520500	271900	1486	994	629.4	251.8	225.2	201.7
	1074	2972	5152	3663	9027	9699	4147	34250	5143	5446	715600	518500	265500	1556	911.1	598.2	204	202.8	224.4
	1095	3058	5015	3635	9087	9294	3804	33400	4575	5231	706800	514900	248600	1750	959.4	559.3	194.7	212.7	204.1
	1115	3252	4896	3258	8876	8982	3690	31760	4160	4968	707600	514200	242600	1468	969.4	650	199.8	235.4	194.5
	1136	2939	4319	3160	8775	8668	3555	30420	3775	4536	696500	496600	222400	1589	889	555	211.5	228	198.1
	1157	2907	4583	3440	8535	8627	3778	29850	3974	4623	688700	506300	226300	1622	1070	541.7	245.5	210.9	153.7
	1177	2752	4462	3366	8636	8312	3716	29130	3736	4108	677000	504400	217700	1521	990.9	542.6	161.6	249.1	195
	1198	2719	4727	3131	8218	7952	3403	28220	3668	4296	674500	498300	215100	1693	963.8	519.1	191	285.1	160.4
	1219	2872	4454	2966	8041	7852	3411	27280	3510	3936	667000	496400	208600	1472	830.9	534.8	202.8	211.8	123.3
	1239	2981	4330	2933	7819	7915	3235	26160	3346	3623	657200	472100	191200	1540	848.8	482.8	221.6	207.2	126.7
	1260	2553	4348	3216	7380	8207	3659	25220	3222	3654	649900	481500	201900	1608	861.3	492.1	160.3	213.4	172.8
	1281	2698	4710	2993	7484	8260	3152	24050	3162	3615	646900	480500	189400	1598	741.2	561	150.1	182.7	145.7
	1301	2426	4259	3019	7371	7954	3513	24190	3008	3598	636000	477300	188300	1383	810.3	380.8	178	213.4	140.2
	1322	2420	4054	2938	7211	7520	3337	23480	2834	3170	624600	472500	185900	1496	878.9	436.9	186.2	164.4	162.9
	1343	2464	3923	2835	7274	7378	3098	22630	2768	2907	619900	449400	172600	1548	723.4	497.3	175.7	144.8	114.5
	1363	2331	3699	3035	6967	7754	3194	22080	2543	2873	612400	455400	181300	1349	761.3	403.5	156.5	178.2	163.1
	1384	2319	3883	3083	6836	7647	3280	21130	2501	2840	601300	456300	180600	1384	756.4	438.6	215.9	158.9	194
	1405	2431	3887	2687	6572	7685	3082	21130	2421	2656	594900	449700	178400	1389	816.8	373.7	162.9	174.9	177.4
	1425	2144	3620	2665	6617	7135	3060	19620	2273	2566	586300	442500	178300	1392	726.7	444.8	193	224.9	198.8
	1446	2458	3879	2771	6391	7154	3236	19660	2051	2461	579300	419800	161300	1406	652.7	384.3	152.2	103.7	112.5
	1467	2281	3690	2858	5997	8250	3422	19560	2099	2537	570300	430900	181700	1345	705.7	478.9	191.8	185.3	147.8
	1487	2318	4069	2559	5977	7725	3239	18690	1959	2495	562800	428300	172800	1399	647.5	384.7	215.9	160	153.6
	1508	2348	3712	2686	6084	7230	3192	18210	1841	2188	561100	423000	174600	1382	759.5	425.8	123.5	164.8	165.8
	1529	2106	3526	2554	6010	7055	3082	17770	1857	2344	552400	415300	169400	1368	621.8	409.7	213.2	163	102.6
	1549	2136	3607	2332	5804	6858	3108	17720	1379	1940	540500	397800	156000	1457	634.9	314.9	215.7	152.4	127.3
	1570	1988	3631	2551	5631	7101	2907	17250	1480	2092	529600	396400	159700	1206	681	321.5	202	147.7	164.4
	1591	1957	3724	2433	5287	6925	2983	16530	1444	1965	526000	392700	161400	1164	579.2	493.7	148	163.6	176.1
	1611	2026	3602	2362	5389	6582	2585	15920	1339	2042	521200	390800	161600	1262	658.7	380.8	166.9	154.7	119.1
	1632	1786	3222	2350	5424	6531	2877	15390	1422	1996	519600	387700	161700	1289	571.4	392.7	98.33	123.1	115
	1653	1726	3044	2298	5095	6157	2827	14930	1112	1680	514100	366500	151900	1243	541.8	421.8	195	121.4	138.7
	1673	1729	3677	2605	5346	6884	3204	14640	1276	1620	509700	375500	158600	1233	650.5	362.8	186.2	155.7	175.6
	1694	1682	3597	2551	5201	6821	3337	14480	1172	1723	507100	374800	160500	1208	581.1	392.5	189.6	147.4	116.8
	1715	1799	3435	2359	5022	6362	2899	14030	1064	1561	506000	371500	158300	1301	683.3	393.5	144.3	139	123.5
	1735	1551	3298	2463	4501	6030	2911	13670	1063	1554	499500	366000	159200	1042	516.4	396.3	184.6	114	173.6
	1756	1660	2973	2560	4876	5962	2754	13060	1013	1373	499400	345600	152500	1114	586	345.4	154.8	165.3	115.9
	1776	1531	3196	2602	4655	6555	3051	12790	906.8	1381	494900	354700	157000	1116	535	407.7	142.9	141.9	77.03
	1797	1578	3142	2470	4695	5871	3036	12470	884.3	1442	490600	353500	157000	1063	620.5	388.9	142.2	185.1	118.7
	1818	1474	3105	2276	4684	5771	2704	12140	864.3	1304	485300	350900	157400	1148	603.5	368.6	154.8	161.1	104.6
	1838	1523	3033	2206	4375	5666	2893	11370	965.1	1397	479500	348700	157500	1112	485.6	399.8	187.8	118.9	88.91
	1859	1342	2861	2182	4121	5744	2805	11100	738.2	1128	479300	327100	150100	1176	553.6	374.8	199.6	127.1	134.8
	1880	1415	3106	2257	4208	6032	3258	11170	882.8	1202	477400	339500	154500	1099	564.1	424.2	206.6	154.4	121
	1900	1287	3390	2324	4156	6097	2695	10640	838.2	1287	474800	343000	156900	1106	540.5	362.2	133.5	114	121.5
	1921	1347	3020	1996	3920	5457	2832	10660	810.6	1239	468800	340100	156900	1088	480.7	334.5	105.6	133.1	78.98
	1942	1316	2696	1982	3978	5267	2709	10140	740	1090	470300	338400	157500	1162	486.9	369.6	192.6	147.2	124.3
	1962	1334	2880	2157	3867	5253	2649	9966	688.4	877.9	466200	323500	153200	902	478.7	341.3	132.4	151.3	144.8
	1983	1462	3129	2126	3768	5028	2687	9663	645.7	1113	465900	332100	155700	1082	560.4	343.7	152.3	128.7	119.5
	2004	1184	2752	2178	3600	5259	2671	9295	743.6	1125	467300	330200	157400	1046	479.5	308.5	120.4	146.2	95.05
	2024	1176	2737	2150	3597	5247	2734	8975	819	1012	464900	327700	158900	1062	408.7	363.4	155.5	87.08	99.28
	2045	1149	2572	2035	3652	4852	2472	8758	699.7	982.5	454400	327800	158200	979.9	417.9	368.9	186.4	92.81	139.4
	2066	1131	2652	2169	3669	4849	2633	8331	511	822.6	449000	310200	150900	968.9	436.3	342.4	133.4	181.6	108.7
	2086	996.9	2600	2264	3190	5301	3178	8118	640.9	961.2	455300	322900	159200	892.1	470	415.3	167	139.9	146.4
	2107	1039	2822	2085	3080	5175	2605	7667	697.5	944.6	451700	323700	158000	1002	462.6	350.4	96.74	135.6	111.6
	2128	986.6	2762	2024	3346	4875	2702	7803	585.7	854.7	447200	322100	160000	969.6	518.8	382.6	137.2	102.1	116.6
	2148	1041	2726	1866	3416	4653	2628	7297	509.7	990.7	444700	318000	158800	935.4	468.4	346.9	142.7	152.4	74.03
	2169	1030	2438	1940	3129	5100	2667	6974	554.3	935.5	441400	305900	152700	945.7	473.8	416.9	113.7	107.5	90.32
	2190	1100	2697	2088	3123	5144	2637	6737	665.1	975.7	442800	314100	159500	1021	556.4	339.3	137.9	169.1	101.6
	2210	1092	2897	2044	3054	5069	2750	6617	629.4	828.7	445200	313300	158100	1103	530.5	368.7	140.6	125.3	102.9
	2231	879.2	2507	2058	3239	4709	2713	6556	626.8	755.6	449400	314300	157900	912.6	511.4	366.6	151.6	77.16	69.93
	2252	994.1	2232	1952	3012	4757	2672	6384	625.8	823	446700	312600	157500	965.5	422.1	403.1	226.7	111.6	145.4
	2272	1080	2226	2023	2970	4636	2679	6320	536.4	623.3	445700	294700	152400	878.9	471	323.3	146.9	86.77	90.08
	2293	956.4	2361	2098	2789	4981	3181	5913	598.5	680.3	442800	306200	158200	978.4	513.2	396.8	164.2	117	109.1
	2314	881.4	2665	1962	2735	4783	2726	5721	538.1	838	445300	305900	159000	1008	486.5	407.3	153.5	128.7	74.52
	2334	910.8	2464	1766	2844	4638	2702	5506	487.4	738.1	445800	306900	158600	971.4	466.8	375.7	172.8	111.3	104.8
	2355	874.6	2230	1891	2684	4163	2629	5067	606.6	720.6	446800	306300	157800	1027	560.6	355.9	88.9	117.2	98.62
	2376	974	2170	1863	2667	4316	2990	5090	475.4	660.6	445700	291800	150800	926.6	433.1	343.9	197	103.3	92.67
	2396	975.8	2257	1897	2523	4502	2769	5127	545.5	658.1	442700	299900	155300	1050	437.4	343.8	94.79	129	119.6
	2417	908.3	2273	2034	2885	4287	2808	4736	511.5	652.3	445300	299900	155300	878	431.1	343.3	132.4	104.6	124.2
	2437	773.4	2151	1692	2527	4348	2821	4389	478.3	769.5	445100	300500	157400	1073	320.9	370.5	120.5	134.4	102.9
	2458	691.9	1969	1744	2559	3947	2458	4229	553.3	643.9	442800	298100	155700	945.1	465.7	347.6	151.9	105.7	135.1
	2479	697	2046	1900	2621	3865	2413	4090	428.8	646	446800	282000	147100	903.1	352.2	426.9	145.2	115.1	109.4
		Basal	STEC MOI 0.5	STEC MOI 50	PMA	STEC MOI 0.5 + DPI	STEC MOI 50 + DPI
Number of values		121	121	121	121	121	121
Mean		3758	7517	29520	382191	776.6	311.3
Std. Deviation		1692	3884	36976	135988	220.8	290.4
Std. Error of Mean		153.9	353.1	3361	12363	20.07	26.4
Fig. 6B
FAM-FLISP + cells (%)			STEC
		Basal	Veh	DPI
		0.82	57	2.7
		2.31	74.8	10.3
		4.05	56.8	29.6
		2	44.8	22.5
		2	85.4	54.2
		6.56	69.6	62.2
Number of values		6	6	6
Mean		2.957	64.73	30.25
Std. Deviation		2.049	14.64	23.71
Std. Error of Mean		0.8365	5.978	9.681
Fig. 6C
IL1b (pg/ml)		STEC
	Basal	Vehicle	DPI	Vx	DPI+Vx
	7.095	1836.33	161.267	201.367	95.17
	1.8975	1736.33	109.3	84.3767	28.9633
	27.98	802.3	388.8	80.4	150.267
	23.25	305.5	69.4633	44.04	82.1433
	0	664.667	7.42	7.47933	0
	20.0157	1519.33	0	9.52133	4.21933
Number of values	6	6	6	6	6
Mean	13.37	1144	122.7	71.2	60.13
Std. Deviation	11.87	635.7	144	71.84	59.25
Std. Error of Mean	4.848	259.5	58.78	29.33	24.19
Fig.6D
Total IL1b (pg/ml)
		STEC
	Basal	Vehicle	DPI	VX-765	DPI+VX-765
	97.2117	2856.58	395.383	819.7	162.345
	61.8408	2147.4	273.05	578.277	116.597
	81.6983	1616.63	958.8	851.9	694.6
	36.5117	744.983	213.697	414.907	355.327
	28.705	1511.67	343.437	616.979	205.95
	95.2657	2392.67	131.033	567.521	172.636
Number of values	6	6	6	6	6
Mean	53.5	734.2	263.2	570.4	224.4
Std. Deviation	28.6	249.6	168.4	134.2	174.1
Std. Error of Mean	11.68	101.9	68.75	54.8	71.1
Fig.6E
Intracelullar Pro Il1b (MFI)
		STEC
	Basal	Vehicle	DPI	VX-765	DPI+VX-765
	1.05	0.1	0.59	0.48	0.67
	0.56	0.28	0.26	0.31	8.58
	0.37	0.26	6.61	0.27	0.36
	0.53	0.55	0.71	0.61	0.71
	0.48	0.42	0.69	0.46	0.62
Number of values	5	5	5	5	5
Mean	0.598	0.322	1.772	0.426	2.188
Std. Deviation	0.2628	0.1706	2.711	0.1376	3.576
Std. Error of Mean	0.1175	0.07632	1.212	0.06153	1.599

## Sheet: Fig.7
Fig.7A
Viable bacteria (UFC/ml)
	STEC MOI 1
	Starting inoculum	- PMN	+ PMN	+ PMNs + AEBSF
	466667	7666667	766667	1450000
	466667	7666667	0	600000
	766667	916667	201667	275000
	766667	916667	191667	255000
	6170000	8500000	2120000	2150000
	6170000	8500000	1880000	2180000
Number of values	6	6	6	6
Mean	2467778	5694445	860000	1151667
Std. Deviation	2870866	3719568	922647	896664
Std. Error of Mean	1172026	1518507	376669	366062
Fig.7B
Viable bacteria (UFC/ml)
	STEC MOI 10
	Starting inoculum	- PMN	+ PMN	+ PMNs + AEBSF
	9000000	67000000	0	13000000
	9000000	67000000	17000000	10000000
	6800000	8000000	2014286	2714286
	6800000	8000000	2085714	3014286
	41000000	90000000	30000000	43000000
	41000000	90000000	29000000	30000000
Number of values	6	6	6	6
Mean	18933333	55000000	13350000	16954762
Std. Deviation	17121059	37831204	13921728	16184372
Std. Error of Mean	6989643	15444524	5683522	6607242

## Sheet: Fig. S1
Fig. S1A
LDH (%of max)
	Basal	STEC	ΔSTEC	E. coli C600
	9.31587	18.4862	23.5808	23.4352
	47.3071	37.2635	59.6798	31.5866
	13.5371	27.3654	22.1252	21.9796
	33.77	31.441	24.163	29.1121
Number of values	4	4	4	4
Mean	25.98	28.64	32.39	26.53
Std. Deviation	17.78	7.894	18.22	4.565
Std. Error of Mean	8.888	3.947	9.108	2.283
Fig.S1B
LDH (%of max)
	Basal	STEC	ΔSTEC	ΔSTEC + STEC sup	ΔSTEC + Stx2
	14.8317	6.57279	8.36876	11.8261	9.34113
	8.42721	9.33758	10.6766	8.51452	9.5023
	9.38098	7.80021	7.74354	11.9341	11.5409
	8.36079	7.80021	9.9079	10.4924	10.8006
Number of values	4	4	4	4	4
Mean	10.25	7.878	9.174	10.69	10.3
Std. Deviation	3.09	1.132	1.353	1.593	1.056
Std. Error of Mean	1.545	0.5661	0.6765	0.7964	0.5281

## Sheet: Fig. S2
Fig.S2A
LDH (%of max)
		STEC
	Basal	Vehicle	MCC950
	10.3016	9.42087	9.82119
	7.44596	9.02055	10.1948
	14.2393	21.5214	17.5556
	9.81183	12.2312	11.2007
Number of values	4	4	4
Mean	10.45	13.05	12.19
Std. Deviation	2.817	5.826	3.622
Std. Error of Mean	1.409	2.913	1.811
Fig.S2B
LDH (%of max)
		STEC
	Basal	Vehicle	YVAD	ZVAD
	10.2972	11.1465	8.78981	10.0425
	12.293	9.04459	9.12951	22.0594
	55.5556	40.6108	35.1527	29.1748
	12.1838	16.7597	12.5372	16.369
Number of values	4	4	4	4
Mean	22.58	19.39	16.4	19.41
Std. Deviation	22	14.52	12.61	8.152
Std. Error of Mean	11	7.258	6.307	4.076
Fig.S3B
LDH (%of max)		STEC
	Basal	Vehicle	VX-765
	43.4185	13.9416	23.4854
	30.0608	32.6004	26.7245
	65.6875	14.9046	12.1983
	38.6872	16.5028	15.7674
Number of values	4	4	4
Mean	44.46	19.49	19.54
Std. Deviation	15.19	8.806	6.716
Std. Error of Mean	7.596	4.403	3.358

## Sheet: Fig.S5
FigS5
IL1b (pg/ml)
	2h						3.5h
Basal	3.37633	23.793	47.115	28.21	80.1867	15.1967	26.828	28.683	21.0487	50.8833	124.015	78.6367
moi 0.5	14.9867	53.8453	80.4667	53.7533	126.723	26.7	565.333	1619.33	2428.33	529.7	1869	1768.67
moi 50	238.5	156.367	309.7	137.867	200.433	178.267	116.4	160.467	314.3	180.7	597.8	559.533
	basal 2h	basal 3.5h	MOI 0.5 2h	MOI 0.5 3.5h	MOI 50 2h	MOI 50 3.5h
Number of values	6	6	6	6	6	6
Mean	32.98	55.02	59.41	1463	203.5	321.5
Std. Deviation	27.31	39.94	40.2	760.5	62.74	210.2
Std. Error of Mean	11.15	16.31	16.41	310.5	25.61	85.81

[truncated: 4 more sheets: Fig.S6, Fig.S7, Fig.S8, Fig.S9]
